# Supplementary material for: Ten years of monitoring malaria trend and factors associated with malaria test positivity rates in Lower Moshi
Source: Malar J. 2021 Apr 20;20:193. doi: 10.1186/s12936-021-03730-1 (PMC8056660; doi:10.1186/s12936-021-03730-1)
Supplement: Supplementary file 1 — Additional file 1. Malaria, meteorological data and bed nets distributed in Lower Moshi. 1: Monthly malaria cases and total number of individuals tested at TPC hospital, Lower Moshi; 2: Monthly meteorological data recoded at TPC weather station; 3: Bed nets distributed in Lower Moshi from 2009 to 2018. [file 12936_2021_3730_MOESM1_ESM.xlsx]

## Sheet: Sheet1
1: Monthly malaria cases and total number of individuals tested at TPC Hospital, Lower Moshi
Tested by	MRDT				Blood slide				Total (MRDT+Blood Slide)
Year	Total teted	Positive	proportion of malaria +	% malaria pos	Total tested	Positive	proportion of malaria positive	% malaria positive	Total tested	Positive	Proportion of malaria positive cases	% malaria cases
2009	0	0	0	0	7555	128	0.0169424	1.69424	7555	128	0.0169424	1.69424
2010	0	0	0	0	7108	34	0.00478334	0.478334	7108	34	0.00478334	0.478334
2011	0	0	0	0	8563	66	0.00770758	0.770758	8563	66	0.00770758	0.770758
2012	0	0	0	0	7328	30	0.00409389	0.409389	7328	30	0.00409389	0.409389
2013	3558	39	0.0112139	1.12139	4292	15	0.00349487	0.349487	7850	54	0.00687898	0.687898
2014	6095	155	0.0254265	2.54265	1785	23	0.0128852	1.28852	7880	178	0.0225888	2.25888
2015	6299	106	0.0168307	1.68307	128	17	0.132812	13.2812	6427	123	0.019138	1.9138
2016	7350	71	0.00965592	0.965592	145	5	0.0344828	3.44828	7495	76	0.0101401	1.01401
2017	6746	109	0.0161529	1.61529	81	3	0.037037	3.7037	6827	112	0.0164054	1.64054
2018	6574	94	0.0142988	1.42988	87	0	0	0	6661	94	0.014112	1.4112
Total	36622	574	0.016	1.6	37072	321	0.006	0.6	73694	895	0.0121448	1.21448
2: Monthly meteorological data recorded at TPC weather station
month-year	total monthly rainfall	Average monthly max temp	Average monthly min temp	Average monthly max rh	Average monthly min rh
2009-01-01	0	33.8065	20.529	69.202	40.4323
2009-02-01	22.5	33.6551	20.8988	73.1938	42.1724
2009-03-01	2.5	33.83	21.0873	72.1447	39.4865
2009-04-01	39.6	33.4048	21.0863	73.4479	48.1422
2009-05-01	207.1	32.7587	20.9194	78.1767	52.6192
2009-06-01	5.5	32.0562	20.4517	80.6293	54.0659
2009-07-01	4.1	31.3968	19.8751	78.9077	54.62
2009-08-01	1.4	30.9188	19.5518	77.6138	51.9886
2009-09-01	0.2	30.8119	19.3157	75.5463	51.1022
2009-10-01	37.8	30.7785	19.3505	75.9462	54.5554
2009-11-01	35.4	30.901	19.4766	74.8545	46.1515
2009-12-01	40.3	31.0017	19.6113	77.143	49.2
2010-01-01	16.2	31.1207	19.6783	78.146	47.5086
2010-02-01	33.4	31.2711	19.7818	77.1083	46.0943
2010-03-01	67.1	31.4248	19.896	77.13	45.5253
2010-04-01	188.1	31.3889	19.9858	84.3941	58.0795
2010-05-01	36	31.2589	19.9782	82.6976	60.6055
2010-06-01	3.2	31.0833	19.9131	80.9242	62.861
2010-07-01	0.9	27.625	17.0686	80.857	58.2877
2010-08-01	0	28.4032	17.1258	77.9076	60.1471
2010-09-01	0.5	29.4633	17.88	76.4532	51.7236
2010-10-01	0.5	32.1774	18.8258	74.7675	44.5757
2010-11-01	2.9	32.93	20.4267	73.3314	43.7432
2010-12-01	41.9	32.4516	20.2258	76.177	46.0923
2011-01-01	0.5	34.0258	20.3065	71.3677	38.8634
2011-02-01	34	33.6607	20.3964	73.8836	41.7335
2011-03-01	18	33.4548	21.1323	78.0593	44.9324
2011-04-01	33.1	31.85	21.3067	82.9184	52.659
2011-05-01	63.9	29.5677	19.8839	81.0215	57.7892
2011-06-01	0	28.83	18.6967	77.2714	50.4546
2011-07-01	0	28.1226	16.7903	76.1841	49.6222
2011-08-01	0	28.671	17.3548	77.105	46.6665
2011-09-01	2.2	29.8233	18.5067	74.1369	47.813
2011-10-01	69.2	30.9226	19.7226	80.3996	51.8614
2011-11-01	90.9	32.3067	20.48	78.0718	48.2256
2011-12-01	5.6	33.0355	20.5097	74.9485	45.2286
2012-01-01	0	35.2839	19.7839	69.9468	34.7736
2012-02-01	42.4	34.5483	20.6138	73.8132	38.4464
2012-03-01	29.9	33.8387	20.9677	77.2823	43.0551
2012-04-01	94.4	31.0167	20.5567	81.8952	57.3851
2012-05-01	15.7	29.8323	19.4226	78.9867	57.9208
2012-06-01	1.3	28.4767	18	76.808	51.5382
2012-07-01	0	27.6161	17.1065	78.3663	53.6449
2012-08-01	27.5	28.6903	16.8032	78.3663	53.6449
2012-09-01	0	30.3967	17.78	74.499	48.5202
2012-10-01	0	32.3742	19.5452	73.6718	46.8057
2012-11-01	75.1	32.0667	20.5367	79.5403	50.5051
2012-12-01	50.9	32.4194	20.9871	74.6764	48.4119
2013-01-01	46	33.5355	20.5645	75.4503	46.0527
2013-02-01	0	34.025	20.5429	72.7177	42.2123
2013-03-01	264.9	33.5516	21.7806	78.7426	46.6064
2013-04-01	286.9	30.7867	21.1	82.3974	58.1953
2013-05-01	53.4	28.5613	18.9	83.1092	62.0949
2013-06-01	0	27.31	16.7367	79.8356	58.9012
2013-07-01	0	27.1677	16.19	80.0546	56.6009
2013-08-01	1	27.8323	17.0323	80.3521	57.5712
2013-09-01	1.1	30.3067	17.5333	76.9063	53.7055
2013-10-01	2.1	32.2161	18.8645	71.8909	54.9721
2013-11-01	20.2	32.84	20.5467	72.7524	47.7609
2013-12-01	73.1	31.9419	20.2774	78.0743	50.6793
2014-01-01	2	33.8226	20.5129	70.8839	41.0887
2014-02-01	121.5	31.9357	20.3429	81.5695	51.0719
2014-03-01	87	32.4097	21.1935	78.5107	48.2566
2014-04-01	126.8	31.15	21.1567	84.8771	53.9388
2014-05-01	22.2	28.5355	19.7903	80.8316	59.0103
2014-06-01	1.1	28.26	18.48	79.5922	53.4872
2014-07-01	1.2	27.7129	17.6226	79.3747	55.3922
2014-08-01	1.5	29.2097	17.4	78.0011	55.7804
2014-09-01	8.3	29.15	17.8933	77.9531	71.6393
2014-10-01	47.4	32.0806	19.5677	75.4878	47.8289
2014-11-01	32.2	32.3533	20.2033	75.4976	47.0955
2014-12-01	58.9	32.6581	20.5581	74.5693	41.5707
2015-01-01	5.1	34.1161	19.8161	69.9913	39.0525
2015-02-01	48.3	34.4143	20.75	74.1244	40.2687
2015-03-01	66.4	33.5742	21.0903	78.097	41.7529
2015-04-01	402.7	32.0567	21.4233	83.6703	47.007
2015-05-01	41.1	29.0677	20.3194	84.1423	62.0945
2015-06-01	0	28.6933	17.4567	81.9782	59.2288
2015-07-01	2.7	28.2645	17.7226	79.2813	50.6156
2015-08-01	0	29.0903	17.9452	75.7796	55.2306
2015-09-01	0	31.2333	18.0633	72.4274	43.4181
2015-10-01	1.1	32.129	20.5516	73.0522	45.8763
2015-11-01	55.6	32.7	21.4667	77.5686	49.2782
2015-12-01	30.7	33.6032	20.8903	77.1884	48.611
2016-01-01	32.5	33.8581	21.4419	73.4756	44.462
2016-02-01	42.8	33.3276	21.3724	76.0662	47.5694
2016-03-01	3.9	35.6581	22.7258	72.571	42.8325
2016-04-01	144.6	30.6867	21.6133	87.2449	56.1129
2016-05-01	11.7	29.1226	19.9774	77.5764	55.7971
2016-06-01	1.9	28.2567	18.07	77.9855	51.2557
2016-07-01	0	27.7477	16.4152	78.258	45.8485
2016-08-01	0.3	28.8065	17	75.9752	43.1079
2016-09-01	0	29.4767	17.47	72.8791	45.3366
2016-10-01	0	32.1194	18.8839	72.1864	40.9932
2016-11-01	18.7	32.7333	21.15	74.8984	43.8744
2016-12-01	0	33.4226	21.2387	71.6951	40.6563
2017-01-01	53.7	34.2935	20.7419	69.184	36.2461
2017-02-01	20.9	34.1643	21.2143	72.3995	41.4587
2017-03-01	102.8	33.8452	21.7742	79.3814	41.1165
2017-04-01	110.8	31.8	21.7	80.6	51
2017-05-01	51.1	28.4419	19.6839	83.1791	61.1357
2017-06-01	0.4	28.39	18.48	80.0755	49.0374
2017-07-01	0.7	27.7968	17.0935	78.4897	45.6079
2017-08-01	1.4	29.0806	18.3258	74.8904	45.126
2017-09-01	28.4	30.13	17.31	73.6413	44.5462
2017-10-01	24.5	32.4548	19.9613	72.6136	44.127
2017-11-01	87.6	31.2367	20.8567	79.368	51.0624
2017-12-01	23.2	32.8774	21.0774	73.1495	48.8762
2018-01-01	72.6	32.9774	20.329	79.8688	46.4253
2018-02-01	0	34.5714	20.3107	71.394	35.4146
2018-03-01	210.3	31.0323	20.9226	86.5987	57.9378
2018-04-01	333.5	29.68	20.7833	86.4957	66.5036
2018-05-01	26.2	29.0387	19.7129	85.8968	65.1199
2018-06-01	0.5	27.5333	18.03	82.5807	61.337
2018-07-01	0	27.2452	17.7968	84.2823	59.4387
2018-08-01	1.1	28.3806	17.2161	77.4129	52.3637
2018-09-01	5.4	30.5567	18.27	77.5962	53.1248
2018-10-01	45.6	30.5484	19.4194	78.0237	53.6899
2018-11-01	27.3	32.86	20.4533	73.3242	43.5106
2018-12-01	17.6	32.8742	21.171	78.4939	46.7075
3: Number of bed nets distributed in Lower Moshi from 2009 to 2018
Year	Number of bed nets distributed
2009	240
2010	360
2011	180
2012	530
2013	1280
2014	21068
2015	2146
2016	56913
2017	3680
2018	2240
Total	88837
